# Supplementary material for: Non-canonical regulation of the reactivation of an oncogenic herpesvirus by the OTUD4-USP7 deubiquitinases
Source: PLoS Pathog. 2024 Jan 12;20(1):e1011943. doi: 10.1371/journal.ppat.1011943 (PMC10810452; doi:10.1371/journal.ppat.1011943)
Supplement: S1 Table — (XLSX) [file ppat.1011943.s007.xlsx]

## Sheet: Supplementary Table 1
Protein_ID	Gene name	Protein_Qscore	Protein_Mass	PeptideSeqs	PepIsUnique	Unique_Peptide_Num	Unique_Spectra_Num	Coverage	Peptide_Query	Sameset	Description	Abundance	iBAQ
KSHV_RTA	-	45.4396	73632.3	ATSATPANEVQESGTLYQLHQWR;AVAQGAVITATTVPQAMPAR;DSTAAATAAEATTPK;GAAGYNVPCAEASQGIIR;GQLAPENFYSITGSAEK;GQLAPENFYSITGSAEKR;GTGGELPVMSASTPAR;IMAPLEIMTK;LLHEIYTEMK;LYNTYDTAGLLSEQSR;RPIMILTSSLLK;SPSPASFGPESPADIPSPSGGEYTQLQPVR	1;1;1;1;1;1;1;1;1;1;1;1	12	56	0.2721	42020;42023;42021;42027;42025;42026;42022;39172;39174;39307;39173;39182;39308;39175;30338;30336;30333;30335;30334;37937;37948;37653;37650;37637;37636;37651;39300;39299;33846;33484;33481;33477;33845;21386;21379;21378;21388;21384;21382;21392;21383;21377;21387;21997;21995;26229;26230;26228;37906;37903;37904;37902;37905;29328;29824;42695	-	-	373034250	1.77635e+07
sp|P0DMV8|HS71A_HUMAN	HSPA1A	39.0802	70009	AQIHDLVLVGGSTR;ATAGDTHLGGEDFDNR;DAGVIAGLNVLR;FGDPVVQSDMK;HWPFQVINDGDKPK;IINEPTAAAIAYGLDR;KFGDPVVQSDMK;LLQDFFNGR;LVNHFVEEFKR;MVQEAEKYK;NALESYAFNMK;NQVALNPQNTVFDAK;TTPSYVAFTDTER;VEIIANDQGNR	1;1;1;1;1;1;1;1;1;0;1;1;0;0	11	15	0.2543	31964;31968;31966;35859;23370;24297;35931;36049;36048;28687;19911;19857;30682;20533;26628;35646;32528;24505	-	Heat shock 70 kDa protein 1A OS=Homo sapiens OX=9606 GN=HSPA1A PE=1 SV=1 >sp|P0DMV9|HS71B_HUMAN Heat shock 70 kDa protein 1B OS=Homo sapiens OX=9606 GN=HSPA1B PE=1 SV=1	2.88776e+07	802154
sp|P02768|ALBU_HUMAN	ALB	35.5204	69321.5	AEFAEVSK;AVMDDFAAFVEK;CCTESLVNR;FKDLGEENFK;KQTALVELVK;LDELRDEGK;LVNEVTEFAK;RHPDYSVVLLLR;TYETTLEK;VPQVSTPTLVEVSR;YICENQDSISSK	1;1;1;1;1;1;1;1;1;1;1	11	12	0.1872	11612;28458;28918;21011;24425;20660;18446;21497;32034;15276;33051;31380	-	Albumin OS=Homo sapiens OX=9606 GN=ALB PE=1 SV=2	3.01089e+07	716878
sp|P10809|CH60_HUMAN	HSPD1	35.528	61016.4	EIGNIISDAMK;ISSIQSIVPALEIANAHR;KPLVIIAEDVDGEALSTLVLNR;LVQDVANNTNEEAGDGTTTATVLAR;NAGVEGSLIVEK;TLNDELEIIEGMK;TVIIEQSWGSPK;VGGTSDVEVNEK;VGLQVVAVK;VTDALNATR	1;1;1;1;1;1;1;1;1;1	10	11	0.2496	23100;38871;38872;41494;41972;24057;32915;28536;24688;12783;14463	-	60 kDa heat shock protein, mitochondrial OS=Homo sapiens OX=9606 GN=HSPD1 PE=1 SV=2	1.70787e+07	474409
sp|P11021|BIP_HUMAN	HSPA5	33.7169	72288.4	EFFNGKEPSR;ELEEIVQPIISK;IINEPTAAAIAYGLDK;IINEPTAAAIAYGLDKR;MKETAEAYLGK;NELESYAYSLK;NTVVPTKK;SDIDEIVLVGGSTR;SQIFSTASDNQPTVTIK;TFAPEEISAMVLTK;TWNDPSVQQDIK;VEIIANDQGNR	1;1;0;1;1;1;1;1;1;1;1;0	10	10	0.2095	23850;30128;35663;37700;24974;27567;11871;31818;37976;33635;31034;24505	-	Endoplasmic reticulum chaperone BiP OS=Homo sapiens OX=9606 GN=HSPA5 PE=1 SV=2	1.19148e+07	305507
sp|P38646|GRP75_HUMAN	HSPA9	32.91	73634.8	AMQDAEVSK;ASNGDAWVEAHGK;DAGQISGLNVLR;KDSETGENIR;LKEEISK;NAVITVPAYFNDSQR;QAASSLQQASLK;TTPSVVAFTADGER;VINEPTAAALAYGLDK;VQQTVQDLFGR	1;1;1;1;1;1;1;1;1;1	10	11	0.1753	15087;28410;28408;25048;21437;10407;36141;24619;31542;35454;26749	-	Stress-70 protein, mitochondrial OS=Homo sapiens OX=9606 GN=HSPA9 PE=1 SV=2	1.09351e+07	254305
sp|P98175|RBM10_HUMAN	RBM10	30.9717	103469	ESATADAGYAILEK;GQLQSHGVQAR;GSSYGVTSTESYK;GSSYGVTSTESYKETLHK;MLQAMGWK;QHTSMDLPK;TYVPALEQSADGHK;WMEANQHSLNILGQK;YGGISTASVDFEQPTR	1;1;1;1;1;1;1;1;1	9	10	0.1129	31261;22708;22707;29118;39335;14586;17687;33130;37091;36576	-	RNA-binding protein 10 OS=Homo sapiens OX=9606 GN=RBM10 PE=1 SV=3	1.05157e+08	2.23739e+06
sp|P09874|PARP1_HUMAN	PARP1	26.9134	113012	AEPVEVVAPR;GIYFADMVSK;IAPPEAPVTGYMFGK;KPPLLNNADSVQAK;LEQMPSKEDAIEHFMK;LQLLEDDKENR;MIFDVESMKK;TLGDFAAEYAK	1;1;1;1;1;1;1;1	8	8	0.0957	18115;20717;34383;32709;39004;29346;24457;22894	-	Poly [ADP-ribose] polymerase 1 OS=Homo sapiens OX=9606 GN=PARP1 PE=1 SV=4	3.39972e+06	56662
sp|P78527|PRKDC_HUMAN	PRKDC	25.7087	468788	LATTILQHWK;LLALNSLYSPK;LLPAELPAKR;LYSLALHPNAFK;MAVLALLAK;SMEEDPQTSR;TVGALQVLGTEAQSSLLK;YNFPVEVEVPMER	1;1;1;1;1;1;1;1	8	9	0.0225	23879;24177;19789;29384;13413;13414;22638;37693;34902	-	DNA-dependent protein kinase catalytic subunit OS=Homo sapiens OX=9606 GN=PRKDC PE=1 SV=3	4.08203e+06	16661.4
sp|Q14247|SRC8_HUMAN	CTTN	25.708	61548.5	EKELETGPK;ENVFQEHQTLK;LPSSPVYEDAASFK;NASTFEDVTQVSSAYQK;TVQGSGHQEHINIHK;VDQSAVGFEYQGK;YGLFPANYVELR;YGVQADRVDK	1;1;1;1;1;1;1;1	8	9	0.1836	16812;29345;33020;38398;35992;35991;30940;31336;21527	-	Src substrate cortactin OS=Homo sapiens OX=9606 GN=CTTN PE=1 SV=2	1.79399e+07	597997
sp|O00571|DDX3X_HUMAN	DDX3X	24.0333	73198	FSGGFGAR;LEQELFSGGNTGINFEK;QSSGASSSSFSSSR;QYPISLVLAPTR;SPILVATAVAAR;VGNLGLATSFFNER;VGSTSENITQK	1;1;1;1;1;1;1	7	7	0.1329	8528;38482;29013;28906;22237;33305;22019	-	ATP-dependent RNA helicase DDX3X OS=Homo sapiens OX=9606 GN=DDX3X PE=1 SV=3	1.19087e+07	297718
sp|P35637|FUS_HUMAN	FUS	23.6329	53393.8	AAIDWFDGK;AAIDWFDGKEFSGNPIK;APKPDGPGGGPGGSHMGGNYGDDR;GEATVSFDDPPSAK;LKGEATVSFDDPPSAK;TGQPMINLYTDR;TGQPMINLYTDRETGK	1;1;1;1;1;1;1	7	8	0.1388	16551;38601;41141;41140;30749;35683;30411;37793	-	RNA-binding protein FUS OS=Homo sapiens OX=9606 GN=FUS PE=1 SV=1	1.34176e+07	789271
sp|Q9BQE3|TBA1C_HUMAN	TUBA1C	19.657	49863.5	DVNAAIATIK;EDAANNYAR;IHFPLATYAPVISAEK;LDHKFDLMYAK;NLDIERPTYTNLNR;TIGGGDDSFNTFFSETGAGK	1;1;1;1;1;1	6	8	0.1782	16335;16583;36942;36940;29567;29569;36472;39646	sp|P68363|TBA1B_HUMAN;sp|P0DPH7|TBA3C_HUMAN;sp|Q71U36|TBA1A_HUMAN	Tubulin alpha-1C chain OS=Homo sapiens OX=9606 GN=TUBA1C PE=1 SV=1	1.21713e+07	553239
sp|Q00839|HNRPU_HUMAN	HNRNPU	19.0604	90528	GYFEYIEENK;LLEQYKEESK;NFILDQTNVSAAAQR;NGQDLGVAFK;SSGPTSLFAVTVAPPGAR;YNILGTNTIMDK	1;1;1;1;1;1	6	6	0.0909	26761;25935;35485;17393;36424;29638	-	Heterogeneous nuclear ribonucleoprotein U OS=Homo sapiens OX=9606 GN=HNRNPU PE=1 SV=6	2.45038e+07	556904
sp|P23588|IF4B_HUMAN	EIF4B	16.8761	69110.3	AASIFGGAKPVDTAAR;ARPATDSFDDYPPR;DENKVDGMNAPK;GDDSFGDKYR;VAPAQPSEEGPGR;VAPAQPSEEGPGRK	1;1;1;1;1;1	6	8	0.108	33530;33529;34884;27606;21877;26856;30817;30816	-	Eukaryotic translation initiation factor 4B OS=Homo sapiens OX=9606 GN=EIF4B PE=1 SV=2	2.18969e+07	644028
sp|P61978|HNRPK_HUMAN	HNRNPK	16.4857	50944.4	ENTQTTIK;GGDLMAYDR;IDEPLEGSEDR;IILDLISESPIK;NTDEMVELR;RPAEDMEEEQAFKR	1;1;1;1;1;1	6	6	0.1361	13569;15711;25652;28395;19719;36657	-	Heterogeneous nuclear ribonucleoprotein K OS=Homo sapiens OX=9606 GN=HNRNPK PE=1 SV=1	6.65185e+06	246365
sp|Q01804|OTUD4_HUMAN	OTUD4	17.5014	123968	AVAEQVLHSQSR;ESNYFGLSPEER;QFYNQTYGSR;TAADVVSPGANSVDSR;VEDFDHTSR	1;1;1;1;1	5	5	0.053	27865;30935;25802;33819;19675	-	OTU domain-containing protein 4 OS=Homo sapiens OX=9606 GN=OTUD4 PE=1 SV=4	817632	14344.4
sp|P08238|HS90B_HUMAN	HSP90AB1	17.2224	83212.1	ADLINNLGTIAK;APFDLFENK;EDQTEYLEER;ELISNASDALDK;EQVANSAFVER;SIYYITGESK;SLTNDWEDHLAVK;YHTSQSGDEMTSLSEYVSR;YIDQEELNK	0;1;0;1;1;1;0;1;0	5	5	0.145	25055;18675;27429;26208;25273;21916;33384;40762;21565	-	Heat shock protein HSP 90-beta OS=Homo sapiens OX=9606 GN=HSP90AB1 PE=1 SV=4	2.00567e+07	501418
sp|P22626|ROA2_HUMAN	HNRNPA2B1	16.46	37406.7	EESGKPGAHVTVK;GGGGNFGPGPGSNFR;NYYEQWGK;QEMQEVQSSR;YHTINGHNAEVR	1;1;1;1;1	5	6	0.1643	28317;29479;18957;24255;30472;30471	-	Heterogeneous nuclear ribonucleoproteins A2/B1 OS=Homo sapiens OX=9606 GN=HNRNPA2B1 PE=1 SV=2	9.05482e+06	476570
sp|Q9NR30|DDX21_HUMAN	DDX21	15.2979	87290.4	EGAFSNFPISEETIK;GVTFLFPIQAK;LLDSVPPTAISHFK;TAITVEHLAIK;TFHHVYSGK	1;1;1;1;1	5	5	0.0766	35756;24245;33310;23297;18473	-	Nucleolar RNA helicase 2 OS=Homo sapiens OX=9606 GN=DDX21 PE=1 SV=5	2.56049e+06	59546.4
sp|P08779|K1C16_HUMAN	KRT16	14.3933	51236.2	ALEEANADLEVK;APSTYGGGLSVSSR;DAETWFLSK;EVASNSELVQSSR;KNHEEEMLALR;LASYLDKVR;LEQEIATYR;TKYEHELALR;VLDELTLAR;VTMQNLNDR	0;1;1;1;1;0;0;1;0;0	5	5	0.222	27062;28310;19334;30341;29252;18046;20408;25675;16794;19721;19724;19141;19143;19142;19095	-	Keratin, type I cytoskeletal 16 OS=Homo sapiens OX=9606 GN=KRT16 PE=1 SV=4	2.29844e+06	65669.6
sp|P31943|HNRH1_HUMAN	HNRNPH1	15.1465	49198.4	HTGPNSPDTANDGFVR;SNNVEMDWVLK;STGEAFVQFASQEIAEK;YGDGGSTFQSTTGHCVHMR	1;1;1;1	4	4	0.1403	35980;28183;38026;40298	-	Heterogeneous nuclear ribonucleoprotein H OS=Homo sapiens OX=9606 GN=HNRNPH1 PE=1 SV=4	4.84322e+06	193729
sp|Q86YZ3|HORN_HUMAN	HRNR	15.1465	282228	GPYESGSGHSSGLGHQESR;GPYESGSGHSSGLGHR;GSGSGQSPSYGR;QSSSYGPHGYGSGR	1;1;1;1	4	6	0.0214	38975;34492;34493;21060;31278;31279	-	Hornerin OS=Homo sapiens OX=9606 GN=HRNR PE=1 SV=2	3.65976e+06	35190
sp|Q5T9A4|ATD3B_HUMAN	ATAD3B	15.1465	72527.3	ATLNAFLYHMGQHSNK;DKWSNFDPTGLER;EALNLAQMQEQTLQLEQQSK;HILLYGPPGTGK;ITVLEALR;LFDWANTSR;LKEYEAAVEQLK;TAGTLFGEGFR;WSNFDPTGLER	1;0;1;1;0;0;1;0;0	4	6	0.1559	37911;34177;34176;41395;25403;25402;12879;19848;30769;30768;21720;27754	-	ATPase family AAA domain-containing protein 3B OS=Homo sapiens OX=9606 GN=ATAD3B PE=1 SV=1	3.90981e+07	909259
sp|Q9UJS0|CMC2_HUMAN	SLC25A13	14.1052	74128.6	DLGFFGIYK;IAPLEEGTLPFNLAEAQR;LTVNDFVR;TVELLSGVVDQTK;YLNIFGESQPNPK	1;1;0;1;1	4	4	0.0904	17852;39306;14575;29843;32953	-	Calcium-binding mitochondrial carrier protein Aralar2 OS=Homo sapiens OX=9606 GN=SLC25A13 PE=1 SV=2	820616	23446.2
sp|Q9Y2W1|TR150_HUMAN	THRAP3	14.1052	108601	ASESSKPWPDATYGTGSASR;EESAASGGAAYTK;EQTFSGGTSQDTK;SIFQHIQSAQSQR	1;1;1;1	4	4	0.0618	40040;24993;29740;33450	-	Thyroid hormone receptor-associated protein 3 OS=Homo sapiens OX=9606 GN=THRAP3 PE=1 SV=2	1.20432e+06	21128.4
sp|P17844|DDX5_HUMAN	DDX5	14.1052	69104.7	EANQAINPK;QTLMWSATWPK;QVSDLISVLR;TAQEVETYR;TGTAYTFFTPNNIK	1;0;1;1;1	4	4	0.0863	15280;28630;20702;19331;34336	-	Probable ATP-dependent RNA helicase DDX5 OS=Homo sapiens OX=9606 GN=DDX5 PE=1 SV=1	2.00358e+06	57245.2
sp|Q92841|DDX17_HUMAN	DDX17	12.3944	80222	GTAYTFFTPGNLK;LIDFLESGK;LTPYEVDELRR;QTLMWSATWPK;VLEEANQAINPK	1;1;1;0;1	4	4	0.0768	30647;16519;29895;28630;27890	-	Probable ATP-dependent RNA helicase DDX17 OS=Homo sapiens OX=9606 GN=DDX17 PE=1 SV=2	8.59182e+06	226100
sp|Q15596|NCOA2_HUMAN	NCOA2	12.273	159056	FHAQHEGESVSYAK;FSLSDGTLVAAQTK;LLQDSSSPVDLAK;LLQLLTTK	1;1;1;1	4	4	0.0335	34592;31234;29355;13415	-	Nuclear receptor coactivator 2 OS=Homo sapiens OX=9606 GN=NCOA2 PE=1 SV=2	1.24384e+06	23034.1
sp|P52272|HNRPM_HUMAN	HNRNPM	12.0837	77464.3	AFITNIPFDVK;EVFSMAGVVVR;MGANSLER;MGPLGLDHMASSIER	1;1;1;1	4	4	0.0616	25868;23203;11522;34975	-	Heterogeneous nuclear ribonucleoprotein M OS=Homo sapiens OX=9606 GN=HNRNPM PE=1 SV=3	2.89098e+07	555958
sp|P05141|ADT2_HUMAN	SLC25A5	11.9932	32831.2	EQGVLSFWR;LLLQVQHASK;QIFLGGVDKR;YFPTQALNFAFK	1;1;1;1	4	4	0.1376	20362;20962;20809;31450	-	ADP/ATP translocase 2 OS=Homo sapiens OX=9606 GN=SLC25A5 PE=1 SV=7	4.29509e+06	214754
sp|P78332|RBM6_HUMAN	RBM6	11.2316	128565	GGDFSSSDFQSR;GGEGPGHDFR;GSGTTDLDFR;ILQNLDPPFSIDGK	1;1;1;1	4	4	0.041	26687;16740;18169;34075	-	RNA-binding protein 6 OS=Homo sapiens OX=9606 GN=RBM6 PE=1 SV=5	612064	7650.8
sp|Q14152|EIF3A_HUMAN	EIF3A	11.0967	166468	ILQEHEQIK;LATLLGLQAPPTR;NQLTAMSSVLAK;VSTVFWK	1;1;1;1	4	4	0.0297	20993;28703;25789;11114	-	Eukaryotic translation initiation factor 3 subunit A OS=Homo sapiens OX=9606 GN=EIF3A PE=1 SV=1	1.53015e+06	16453.2
sp|P53396|ACLY_HUMAN	ACLY	10.7063	120762	EILIPVFK;IGNTGGMLDNILASK;LIMGIGHR;TILSLMTR	1;1;1;1	4	4	0.0354	14408;32897;12207;13583	-	ATP-citrate synthase OS=Homo sapiens OX=9606 GN=ACLY PE=1 SV=3	1.19872e+06	19334.1
sp|P26641|EF1G_HUMAN	EEF1G	10.4166	50087.1	DPFAHLPK;ILGLLDAYLK;LDPGSEETQTLVR;STFVLDEFKR	1;1;1;1	4	4	0.0938	13197;20248;31401;25001	-	Elongation factor 1-gamma OS=Homo sapiens OX=9606 GN=EEF1G PE=1 SV=3	1.03962e+07	385043
sp|Q96PK6|RBM14_HUMAN	RBM14	11.3599	69448.9	KGPGLAVQSGDK;LSESQLSFR;TQPMTAQAASYR	1;1;1	3	3	0.0493	21777;18108;27850	-	RNA-binding protein 14 OS=Homo sapiens OX=9606 GN=RBM14 PE=1 SV=2	1.33821e+06	53528.6
sp|Q08211|DHX9_HUMAN	DHX9	11.3599	140869	QPAIISQLDPVNER;YPSPFFVFGEK;YQILPLHSQIPR	1;1;1	3	3	0.0291	34413;27618;31942	-	ATP-dependent RNA helicase A OS=Homo sapiens OX=9606 GN=DHX9 PE=1 SV=4	2.13459e+06	29241
sp|P28288|ABCD3_HUMAN	ABCD3	10.3185	75427.6	IANPDQLLTQDVEK;STHSELLEDYYQSGR;VGITLFTVSHR	1;1;1	3	3	0.0607	34475;37292;24546	-	ATP-binding cassette sub-family D member 3 OS=Homo sapiens OX=9606 GN=ABCD3 PE=1 SV=1	929616	21619
sp|Q9NYF8|BCLF1_HUMAN	BCLAF1	10.3185	106059	LLASTLVHSVK;MIASDSHRPEVK;SSFYPDGGDQETAK	1;1;1	3	4	0.0402	22182;22183;29254;32846	-	Bcl-2-associated transcription factor 1 OS=Homo sapiens OX=9606 GN=BCLAF1 PE=1 SV=2	1.11323e+06	21828
sp|P02533|K1C14_HUMAN	KRT14	10.3185	51529.4	ALEEANADLEVK;APSTYGGGLSVSSSR;DAEEWFFTK;EVATNSELVQSGK;LASYLDKVR;LEQEIATYR;LLEGEDAHLSSSQFSSGSQSSR;NHEEEMNALR;VLDELTLAR;VTMQNLNDR	0;1;1;0;0;0;1;0;0;0	3	3	0.2479	27062;30893;22365;29024;18046;20408;41332;25033;16794;19721;19724;19141;19143;19142;19095	-	Keratin, type I cytoskeletal 14 OS=Homo sapiens OX=9606 GN=KRT14 PE=1 SV=4	4.87415e+06	139262
sp|P16402|H13_HUMAN	H1-3	10.063	22336.3	ASGPPVSELITK;KASGPPVSELITK;SGVSLAALK	1;1;1	3	5	0.0995	23401;23403;23402;27927;10362	sp|P10412|H14_HUMAN;sp|P16403|H12_HUMAN	Histone H1.3 OS=Homo sapiens OX=9606 GN=H1-3 PE=1 SV=2	2.79316e+07	2.14859e+06
sp|Q04695|K1C17_HUMAN	KRT17	10.063	48076	ALEEANTELEVK;DAEDWFFSK;EVATNSELVQSGK;LASYLDKVR;LEQEIATYR;LLEGEDAHLTQYK;NHEEEMNALR;VLDELTLAR	1;1;0;0;0;1;0;0	3	3	0.1944	28557;21280;29024;18046;20408;33159;25033;16794	-	Keratin, type I cytoskeletal 17 OS=Homo sapiens OX=9606 GN=KRT17 PE=1 SV=2	4.1493e+06	122038
sp|Q00610|CLH1_HUMAN	CLTC	10.063	191493	IVLDNSVFSEHR;LLLPWLEAR;NLQNLLILTAIK	1;1;1	3	3	0.0197	30625;19927;28776	-	Clathrin heavy chain 1 OS=Homo sapiens OX=9606 GN=CLTC PE=1 SV=5	135320	1424.43
sp|P00450|CERU_HUMAN	CP	9.9281	122128	DIFTGLIGPMK;DNEDFQESNR;IYHSHIDAPK	1;1;1	3	3	0.0291	23140;25410;22705	-	Ceruloplasmin OS=Homo sapiens OX=9606 GN=CP PE=1 SV=1	2.51032e+06	50206.4
sp|Q8N1N4|K2C78_HUMAN	KRT78	9.78326	56830.5	LQSQTENLKK;QNASLQAAITDAEQR;TLNNQFASFIDK	1;1;1	3	3	0.0712	23041;35044;30122	-	Keratin, type II cytoskeletal 78 OS=Homo sapiens OX=9606 GN=KRT78 PE=1 SV=2	1.53669e+06	43905.5
sp|Q07020|RL18_HUMAN	RPL18	9.78326	21621.1	ILTFDQLALDSPK;TNRPPLSLSR;TNSTFNQVVLK	1;1;1	3	3	0.1809	31833;21132;25323	-	60S ribosomal protein L18 OS=Homo sapiens OX=9606 GN=RPL18 PE=1 SV=2	3.07598e+06	341776
sp|Q01844|EWS_HUMAN	EWSR1	9.78326	68435.7	AAVEWFDGK;AAVEWFDGKDFQGSK;GDATVSYEDPPTAK	1;1;1	3	3	0.0442	16550;35986;31536	-	RNA-binding protein EWS OS=Homo sapiens OX=9606 GN=EWSR1 PE=1 SV=1	3.20936e+06	139537
sp|Q9Y3I0|RTCB_HUMAN	RTCB	9.78326	55174.9	LMFEELR;QIGNVAALPGIVHR;VEQHVVDGK	1;1;1	3	3	0.0594	13672;31410;16167	-	RNA-splicing ligase RtcB homolog OS=Homo sapiens OX=9606 GN=RTCB PE=1 SV=1	800482	27602.8
sp|P49327|FAS_HUMAN	FASN	9.78326	273254	GLVQALQTK;LQVVDQPLPVR;SLLVNPEGPTLMR	1;1;1	3	3	0.0131	14366;25836;30923	-	Fatty acid synthase OS=Homo sapiens OX=9606 GN=FASN PE=1 SV=3	2.97655e+06	22380.1
sp|Q6P2Q9|PRP8_HUMAN	PRPF8	9.78326	273427	ALDIPLVK;ISLIQIFR;QTDVGITHFR	1;1;1	3	3	0.0111	11193;15487;22416	-	Pre-mRNA-processing-splicing factor 8 OS=Homo sapiens OX=9606 GN=PRPF8 PE=1 SV=2	182409179	1.25799e+06
sp|Q14204|DYHC1_HUMAN	DYNC1H1	9.78326	532072	IMFEVQDLK;VLLTTQGVDMISK;VMSQEIQEQLHK	1;1;1	3	3	0.0073	20413;30315;32087	-	Cytoplasmic dynein 1 heavy chain 1 OS=Homo sapiens OX=9606 GN=DYNC1H1 PE=1 SV=5	748975	2665.39
sp|Q86YM7|HOME1_HUMAN	HOMER1	8.88671	40252.4	AHVFQIDPNTK;FGQWADSR;IFELTELR;LTAALLESTANVK;QQLAAYQEEAER	0;0;1;1;1	3	3	0.1469	26024;14655;16495;28059;31160	-	Homer protein homolog 1 OS=Homo sapiens OX=9606 GN=HOMER1 PE=1 SV=2	3.22787e+06	134494
sp|O14744|ANM5_HUMAN	PRMT5	8.78709	72637.5	AAILPTSIFLTNK;AAILPTSIFLTNKK;DWNTLIVGK	1;1;1	3	3	0.0361	29844;33171;17301	-	Protein arginine N-methyltransferase 5 OS=Homo sapiens OX=9606 GN=PRMT5 PE=1 SV=4	1.52539e+06	41226.7
sp|P62424|RL7A_HUMAN	RPL7A	8.74187	29977	AGVNTVTTLVENKK;VAPAPAVVK;VPPAINQFTQALDR	1;1;1	3	3	0.1391	32162;10580;34267	-	60S ribosomal protein L7a OS=Homo sapiens OX=9606 GN=RPL7A PE=1 SV=2	3.82788e+06	255192
sp|Q9NZI8|IF2B1_HUMAN	IGF2BP1	8.63118	63441.2	ILAHNNFVGR;LLVPTQYVGAIIGK;MVIITGPPEAQFK	1;1;1	3	3	0.0641	21128;32122;31048	-	Insulin-like growth factor 2 mRNA-binding protein 1 OS=Homo sapiens OX=9606 GN=IGF2BP1 PE=1 SV=2	6.75368e+06	192962
sp|Q02878|RL6_HUMAN	RPL6	8.39668	32707.6	AIPQLQGYLR;SVFALTNGIYPHK;VLATVTKPVGGDK	1;1;1	3	3	0.125	21869;31455;26542	-	60S ribosomal protein L6 OS=Homo sapiens OX=9606 GN=RPL6 PE=1 SV=3	1.18107e+07	621616
sp|P27708|PYR1_HUMAN	CAD	8.35145	242829	IIAHAQLLEQHR;LLDTIGISQPQWR;VPQFSFSR	1;1;1	3	4	0.0148	31006;33366;33365;14694	-	CAD protein OS=Homo sapiens OX=9606 GN=CAD PE=1 SV=3	3.69755e+06	34236.6
sp|P26373|RL13_HUMAN	RPL13	8.20661	24246.5	EAAEQDVEK;GFSLEELR;STESLQANVQR	1;1;1	3	3	0.1327	16414;14126;24655	-	60S ribosomal protein L13 OS=Homo sapiens OX=9606 GN=RPL13 PE=1 SV=4	808329	57737.8
sp|P60709|ACTB_HUMAN	ACTB	8.20661	41709.7	LCYVALDFEQEMATAASSSSLEK;QEYDESGPSIVHR;VAPEEHPVLLTEAPLNPK	1;1;1	3	4	0.144	41956;41957;33155;39183	sp|P63261|ACTG_HUMAN	Actin, cytoplasmic 1 OS=Homo sapiens OX=9606 GN=ACTB PE=1 SV=1	3.5056e+06	152417
sp|Q14157|UBP2L_HUMAN	UBAP2L	8.20661	114465	IDLAVLLGK;QLIDITGK;QRPQATAEQIR	1;1;1	3	3	0.0258	13813;11917;26951	-	Ubiquitin-associated protein 2-like OS=Homo sapiens OX=9606 GN=UBAP2L PE=1 SV=2	2.39931e+06	74978.4
sp|P62241|RS8_HUMAN	RPS8	7.57327	24190.2	LTPEEEEILNK;QWYESHYALPLGR	1;1	2	2	0.1154	27511;35095	-	40S ribosomal protein S8 OS=Homo sapiens OX=9606 GN=RPS8 PE=1 SV=2	1.46332e+06	146332
sp|Q12906|ILF3_HUMAN	ILF3	7.57327	95279.1	EDITQSAQHALR;LFPDTPLALDANK	1;1	2	4	0.028	29215;29214;29213;30604	-	Interleukin enhancer-binding factor 3 OS=Homo sapiens OX=9606 GN=ILF3 PE=1 SV=3	1.50849e+06	38679.3
sp|P55884|EIF3B_HUMAN	EIF3B	7.57327	92423.8	AQAVSEDAGGNEGR;VNLFTDFDK	1;1	2	2	0.0283	28986;19421	-	Eukaryotic translation initiation factor 3 subunit B OS=Homo sapiens OX=9606 GN=EIF3B PE=1 SV=3	272648	7368.88
sp|Q8NC51|PAIRB_HUMAN	SERBP1	7.57327	44938.5	RPDQQLQGEGK;SAAQAAAQTNSNAAGK	1;1	2	2	0.0662	25497;31809	-	Plasminogen activator inhibitor 1 RNA-binding protein OS=Homo sapiens OX=9606 GN=SERBP1 PE=1 SV=2	84474.5	3672.81
sp|P04406|G3P_HUMAN	GAPDH	7.57327	36030.4	LTGMAFR;LVINGNPITIFQER;WGDAGAEYVVESTGVFTTMEK	0;1;1	2	2	0.1254	8446;34984;41234	-	Glyceraldehyde-3-phosphate dehydrogenase OS=Homo sapiens OX=9606 GN=GAPDH PE=1 SV=3	0	0
sp|Q9BVA1|TBB2B_HUMAN	TUBB2B	7.57327	49920.9	EVDEQMLNVQNK;FPGQLNADLR;FPGQLNADLRK;IMNTFSVMPSPK;INVYYNEATGNK;LAVNMVPFPR;LHFFMPGFAPLTSR;NSSYFVEWIPNNVK	0;0;0;1;1;0;0;0	2	2	0.191	31448;20727;25635;25633;28717;29752;21268;21294;35110;36168	-	Tubulin beta-2B chain OS=Homo sapiens OX=9606 GN=TUBB2B PE=1 SV=1	2.18349e+06	103976
sp|A0A075B6S2|KVD29_HUMAN	IGKV2D-29	7.57327	13134.7	FSGSGSGTDFTLK;SSQSLLHSDGK	1;1	2	11	0.2	27134;27140;27138;27137;27132;27143;27142;27144;27136;27139;21846	sp|A2NJV5|KV229_HUMAN	Immunoglobulin kappa variable 2D-29 OS=Homo sapiens OX=9606 GN=IGKV2D-29 PE=3 SV=1	786352	157270
sp|P41252|SYIC_HUMAN	IARS1	7.57327	144406	DVLLPWYNAYR;VENMVDQLLR	1;1	2	2	0.0166	30442;24091	-	Isoleucine--tRNA ligase, cytoplasmic OS=Homo sapiens OX=9606 GN=IARS1 PE=1 SV=2	616328	9481.97
sp|P36578|RL4_HUMAN	RPL4	7.57327	47667.4	NIPGITLLNVSK;QPYAVSELAGHQTSAESWGTGR	1;1	2	2	0.0796	26007;41403	-	60S ribosomal protein L4 OS=Homo sapiens OX=9606 GN=RPL4 PE=1 SV=5	1.63723e+06	54574.4
sp|Q9Y5B9|SP16H_HUMAN	SUPT16H	6.53188	119838	APGEQTVPALNLQNAFR;GDKVDILYNNIK	1;1	2	2	0.0277	37828;29933	-	FACT complex subunit SPT16 OS=Homo sapiens OX=9606 GN=SUPT16H PE=1 SV=1	844165	13399.4
sp|Q99613|EIF3C_HUMAN	EIF3C	6.53188	105278	DFESHITSYK;GTEITHAVVIK	1;1	2	2	0.023	24420;22174	sp|B5ME19|EIFCL_HUMAN	Eukaryotic translation initiation factor 3 subunit C OS=Homo sapiens OX=9606 GN=EIF3C PE=1 SV=1	159606	3627.41
sp|P69905|HBA_HUMAN	HBA1	6.53188	15247.9	FLASVSTVLTSK;MFLSFPTTK	1;1	2	2	0.1479	25404;18299	-	Hemoglobin subunit alpha OS=Homo sapiens OX=9606 GN=HBA1 PE=1 SV=2	3.59851e+06	449814
sp|P11940|PABP1_HUMAN	PABPC1	6.53188	70625.9	ALDTMNFDVIK;EFSPFGTITSAK;QAHLTNQYMQR	0;1;1	2	2	0.0535	25929;26517;29852	-	Polyadenylate-binding protein 1 OS=Homo sapiens OX=9606 GN=PABPC1 PE=1 SV=2	372310	9797.64
sp|P07814|SYEP_HUMAN	EPRS1	6.53188	170483	KGDIIQLQR;SLYDEVAAQGEVVR	1;1	2	2	0.0152	18275;33606	-	Bifunctional glutamate/proline--tRNA ligase OS=Homo sapiens OX=9606 GN=EPRS1 PE=1 SV=5	2.30446e+06	25323.7
sp|P15924|DESP_HUMAN	DSP	6.27635	331569	ETQSQLETER;ITNLTQQLEQASIVK	1;1	2	2	0.0087	24232;36034	-	Desmoplakin OS=Homo sapiens OX=9606 GN=DSP PE=1 SV=3	163019	799.111
sp|P68371|TBB4B_HUMAN	TUBB4B	6.27635	49799	ALTVPELTQQMFDAK;EVDEQMLNVQNK;FPGQLNADLR;FPGQLNADLRK;IMNTFSVVPSPK;INVYYNEATGGK;LAVNMVPFPR;LHFFMPGFAPLTSR;NSSYFVEWIPNNVK;YLTVAAVFR	1;0;0;0;0;1;0;0;0;0	2	2	0.2449	36087;31448;20727;25635;25633;27697;28220;27966;21268;21294;35110;36168;17099	-	Tubulin beta-4B chain OS=Homo sapiens OX=9606 GN=TUBB4B PE=1 SV=1	2.18123e+06	103868
sp|P62805|H4_HUMAN	H4C1	6.27635	11360.4	DAVTYTEHAK;TVTAMDVVYALK	1;1	2	2	0.2136	20860;27420	-	Histone H4 OS=Homo sapiens OX=9606 GN=H4C1 PE=1 SV=2	1.93765e+06	322942
sp|Q13423|NNTM_HUMAN	NNT	6.27635	113823	FFTGQITAAGK;FGIHPVAGR	1;1	2	2	0.0184	21117;14231	-	NAD(P) transhydrogenase, mitochondrial OS=Homo sapiens OX=9606 GN=NNT PE=1 SV=3	5.35072e+06	109198
sp|O95831|AIFM1_HUMAN	AIFM1	6.27635	66858.9	ALGTEVIQLFPEK;SATEQSGTGIR	1;1	2	2	0.0392	31407;19728	-	Apoptosis-inducing factor 1, mitochondrial OS=Homo sapiens OX=9606 GN=AIFM1 PE=1 SV=1	1.56887e+07	490271
sp|P62701|RS4X_HUMAN	RPS4X	6.14147	29579.1	DANGNSFATR;LSNIFVIGK	1;1	2	2	0.0722	17520;15513	-	40S ribosomal protein S4, X isoform OS=Homo sapiens OX=9606 GN=RPS4X PE=1 SV=2	8.80785e+06	440393
sp|P02751|FINC_HUMAN	FN1	6.14147	272150	LGVRPSQGGEAPR;SYTITGLQPGTDYK	1;1	2	2	0.0109	27836;33778	-	Fibronectin OS=Homo sapiens OX=9606 GN=FN1 PE=1 SV=5	0	0
sp|Q9NSB8|HOME2_HUMAN	HOMER2	6.14147	40602.6	AHVFQIDPNTK;DNQNLEDKVR;FGQWADSR;VIINSTITPNMTFTK	0;1;0;1	2	2	0.1243	26024;24562;14655;35924	-	Homer protein homolog 2 OS=Homo sapiens OX=9606 GN=HOMER2 PE=1 SV=1	2.18084e+07	948190
sp|P83731|RL24_HUMAN	RPL24	6.14147	17767.9	AITGASLADIMAK;QINWTVLYR	1;1	2	2	0.1401	25748;23178	-	60S ribosomal protein L24 OS=Homo sapiens OX=9606 GN=RPL24 PE=1 SV=1	8.44661e+07	8.44661e+06
sp|P19338|NUCL_HUMAN	NCL	6.14147	76568.4	GFGFVDFNSEEDAK;VTLDWAKPK	1;1	2	2	0.0324	34136;17760	-	Nucleolin OS=Homo sapiens OX=9606 GN=NCL PE=1 SV=3	323431	7031.11
sp|P23396|RS3_HUMAN	RPS3	6.14147	26671.4	ELAEDGYSGVEVR;FVADGIFK	1;1	2	2	0.0864	30840;12204	-	40S ribosomal protein S3 OS=Homo sapiens OX=9606 GN=RPS3 PE=1 SV=2	1.69748e+06	89341.2
sp|P07900|HS90A_HUMAN	HSP90AA1	6.14147	84606.7	ADLINNLGTIAK;EDQTEYLEER;HIYYITGETK;SLTNDWEDHLAVK;TLTIVDTGIGMTK;YIDQEELNK	0;0;1;0;1;0	2	3	0.0915	25055;27429;24362;33384;28659;28658;21565	-	Heat shock protein HSP 90-alpha OS=Homo sapiens OX=9606 GN=HSP90AA1 PE=1 SV=5	2.35173e+06	60300.9
sp|P29597|TYK2_HUMAN	TYK2	6.04185	133565	LGLAEGTSPFIK;TLNLSQLSFHR	1;1	2	2	0.0194	24670;27545	-	Non-receptor tyrosine-protein kinase TYK2 OS=Homo sapiens OX=9606 GN=TYK2 PE=1 SV=3	707551	10254.4
sp|Q7Z794|K2C1B_HUMAN	KRT77	6.04185	61863.5	FLEQQNQVLQTK;QVDLLSAEQMR;VDTLTGEVNFLK;YEDEINKR	0;1;1;0	2	2	0.0744	32208;32209;32230;32210;32207;32226;26701;28226;18096	-	Keratin, type II cytoskeletal 1b OS=Homo sapiens OX=9606 GN=KRT77 PE=1 SV=3	1.42122e+06	41800.7
sp|P0CG48|UBC_HUMAN	UBC	5.99662	76991.5	ESTLHLVLR;TLSDYNIQK	1;1	2	2	0.0263	18159;18713	sp|P62979|RS27A_HUMAN;sp|P0CG47|UBB_HUMAN;sp|P62987|RL40_HUMAN	Polyubiquitin-C OS=Homo sapiens OX=9606 GN=UBC PE=1 SV=3	5.95657e+06	94548.7
sp|Q9BXP5|SRRT_HUMAN	SRRT	5.99662	100604	ISHGEVLEWQK;LTPLLSVR	1;1	2	2	0.0217	27887;12291	-	Serrate RNA effector molecule homolog OS=Homo sapiens OX=9606 GN=SRRT PE=1 SV=1	887624	18114.8
sp|P02538|K2C6A_HUMAN	KRT6A	5.99662	60008.3	ADTLTDEINFLR;AIGGGLSSVGGGSSTIK;AQYEEIAQR;GMQDLVEDFK;LEGLEDALQK;NKLEGLEDALQK;NLDLDSIIAEVK;QLDSIVGER;TAAENEFVTLK;TAAENEFVTLKK;WTLLQEQGTK;YEDEINKR	0;1;0;1;0;0;0;0;0;0;0;0	2	2	0.1968	30390;31474;19771;22729;20111;28901;28012;16366;24308;28721;23625;18096	-	Keratin, type II cytoskeletal 6A OS=Homo sapiens OX=9606 GN=KRT6A PE=1 SV=3	807146	22420.7
sp|P04259|K2C6B_HUMAN	KRT6B	5.99662	60030.3	ADTLTDEINFLR;AQYEEIAQR;LEGLEDALQK;NKLEGLEDALQK;NLDLDSIIAEVK;QLDNIVGER;SGFSSISVSR;TAAENEFVTLK;TAAENEFVTLKK;VLDTKWTLLQEQGTK;WTLLQEQGTK;YEDEINKR;YEELQITAGR	0;0;0;0;0;1;1;0;0;0;0;0;0	2	2	0.1933	30390;19771;20111;28901;28012;17228;16680;24308;28721;36975;23625;18096;22662;22664	-	Keratin, type II cytoskeletal 6B OS=Homo sapiens OX=9606 GN=KRT6B PE=1 SV=5	4.99705e+07	1.38807e+06
sp|P68104|EF1A1_HUMAN	EEF1A1	5.86249	50109.1	IGGIGTVPVGR;YYVTIIDAPGHR	1;1	2	3	0.0498	16666;30303;30302	sp|Q5VTE0|EF1A3_HUMAN	Elongation factor 1-alpha 1 OS=Homo sapiens OX=9606 GN=EEF1A1 PE=1 SV=1	9.08265e+06	394898
sp|P43243|MATR3_HUMAN	MATR3	5.49049	94564.8	VIHLSNLPHSGYSDSAVLK;VVHIMDFQR	1;1	2	3	0.0331	39924;39923;21292	-	Matrin-3 OS=Homo sapiens OX=9606 GN=MATR3 PE=1 SV=2	665426	14158
sp|Q04637|IF4G1_HUMAN	EIF4G1	5.10008	175382	EAVGDLLDAFK;LTPQMFQQLMK	1;1	2	2	0.0138	22576;29103	-	Eukaryotic translation initiation factor 4 gamma 1 OS=Homo sapiens OX=9606 GN=EIF4G1 PE=1 SV=4	6.7895e+06	94298.6
sp|P55786|PSA_HUMAN	NPEPPS	4.6997	103211	LGLQNDLFSLAR;VLGATLLPDLIQK	1;1	2	2	0.0272	28586;29585	-	Puromycin-sensitive aminopeptidase OS=Homo sapiens OX=9606 GN=NPEPPS PE=1 SV=2	1.0336e+06	19501.9
sp|O14556|G3PT_HUMAN	GAPDHS	4.4652	44472.8	AGIALNDNFVK;LTGMAFR;YDSTHGR	1;0;1	2	2	0.0613	21957;8446;9921	-	Glyceraldehyde-3-phosphate dehydrogenase, testis-specific OS=Homo sapiens OX=9606 GN=GAPDHS PE=1 SV=2	13784	626.547
sp|Q9BUJ2|HNRL1_HUMAN	HNRNPUL1	3.78664	95679.3	YNILGTNAIMDK	1	1	1	0.014	28736	-	Heterogeneous nuclear ribonucleoprotein U-like protein 1 OS=Homo sapiens OX=9606 GN=HNRNPUL1 PE=1 SV=2	1.02625e+06	22309.7
sp|P54136|SYRC_HUMAN	RARS1	3.78664	75330.9	LNDYIFSFDK	1	1	1	0.0152	25730	-	Arginine--tRNA ligase, cytoplasmic OS=Homo sapiens OX=9606 GN=RARS1 PE=1 SV=2	548234	13371.6
sp|Q8NEY8|PPHLN_HUMAN	PPHLN1	3.78664	52705.1	SYSFHQSQHR	1	1	1	0.0218	26220	-	Periphilin-1 OS=Homo sapiens OX=9606 GN=PPHLN1 PE=1 SV=2	0	0
sp|Q9BW62|KATL1_HUMAN	KATNAL1	3.78664	55357.2	GVLMVGPPGTGK	1	1	1	0.0245	20011	sp|O75449|KTNA1_HUMAN	Katanin p60 ATPase-containing subunit A-like 1 OS=Homo sapiens OX=9606 GN=KATNAL1 PE=1 SV=1	3.45537e+07	1.04708e+06
sp|Q96P63|SPB12_HUMAN	SERPINB12	3.78664	46247.1	IGFIEEVK	1	1	1	0.0198	13579	-	Serpin B12 OS=Homo sapiens OX=9606 GN=SERPINB12 PE=1 SV=1	1.0608e+06	53039.9
sp|P11586|C1TC_HUMAN	MTHFD1	3.78664	101495	GVPTGFILPIR	1	1	1	0.0118	22283	-	C-1-tetrahydrofolate synthase, cytoplasmic OS=Homo sapiens OX=9606 GN=MTHFD1 PE=1 SV=3	90753.2	1620.59
sp|P62851|RS25_HUMAN	RPS25	3.78664	13733.7	AALQELLSK	1	1	1	0.072	14888	-	40S ribosomal protein S25 OS=Homo sapiens OX=9606 GN=RPS25 PE=1 SV=1	349693	58282.2
sp|P62829|RL23_HUMAN	RPL23	3.78664	14856.1	LPAAGVGDMVMATVK	1	1	1	0.1071	31795	-	60S ribosomal protein L23 OS=Homo sapiens OX=9606 GN=RPL23 PE=1 SV=1	486070	48607
sp|P53621|COPA_HUMAN	COPA	3.78664	138258	LVGQSIIAYLQK	1	1	1	0.0098	28147	-	Coatomer subunit alpha OS=Homo sapiens OX=9606 GN=COPA PE=1 SV=2	104964	1381.1
sp|O75746|CMC1_HUMAN	SLC25A12	3.78664	74714.8	GLIPQLIGVAPEK;LTVNDFVR	1;0	1	1	0.031	28202;14575	-	Calcium-binding mitochondrial carrier protein Aralar1 OS=Homo sapiens OX=9606 GN=SLC25A12 PE=1 SV=2	0	0
sp|P46977|STT3A_HUMAN	STT3A	3.78664	80476.8	FYSLLDPSYAK	1	1	1	0.0156	27151	-	Dolichyl-diphosphooligosaccharide--protein glycosyltransferase subunit STT3A OS=Homo sapiens OX=9606 GN=STT3A PE=1 SV=2	1.10142e+06	30595.1
sp|Q53QZ3|RHG15_HUMAN	ARHGAP15	3.78664	54510.4	STNSDTSVETLNSTRQGTGAVQMR	1	1	1	0.0505	41932	-	Rho GTPase-activating protein 15 OS=Homo sapiens OX=9606 GN=ARHGAP15 PE=1 SV=2	1.32288e+06	42673.7
sp|P0DOY3|IGLC3_HUMAN	IGLC3	3.78664	11258.5	AGVETTTPSK	1	1	1	0.0943	15501	sp|P0DOY2|IGLC2_HUMAN	Immunoglobulin lambda constant 3 OS=Homo sapiens OX=9606 GN=IGLC3 PE=1 SV=1	1.57602e+06	225145
sp|P49750|YLPM1_HUMAN	YLPM1	3.78664	241495	STFETEHAGQR	1	1	1	0.0051	25759	-	YLP motif-containing protein 1 OS=Homo sapiens OX=9606 GN=YLPM1 PE=1 SV=4	201576	2036.12
sp|O43719|HTSF1_HUMAN	HTATSF1	3.78664	85800.6	GWEAFLNAPEANR	1	1	1	0.0172	32171	-	HIV Tat-specific factor 1 OS=Homo sapiens OX=9606 GN=HTATSF1 PE=1 SV=1	1.3142e+06	23467.8
sp|Q14444|CAPR1_HUMAN	CAPRIN1	3.78664	78318	SFMALSQDIQK	1	1	1	0.0155	25963	-	Caprin-1 OS=Homo sapiens OX=9606 GN=CAPRIN1 PE=1 SV=2	698982	30390.5
sp|P55209|NP1L1_HUMAN	NAP1L1	3.78664	45345.9	YAVLYQPLFDK	1	1	1	0.0281	28857	-	Nucleosome assembly protein 1-like 1 OS=Homo sapiens OX=9606 GN=NAP1L1 PE=1 SV=1	1.52353e+06	117195
sp|P47914|RL29_HUMAN	RPL29	3.78664	17741.1	AQAAAPASVPAQAPK	1	1	1	0.0943	29494	-	60S ribosomal protein L29 OS=Homo sapiens OX=9606 GN=RPL29 PE=1 SV=2	1.14793e+06	191322
sp|Q9NQ29|LUC7L_HUMAN	LUC7L	3.78664	43701.3	VHELNEEIGK	1	1	1	0.027	22162	sp|Q9Y383|LC7L2_HUMAN	Putative RNA-binding protein Luc7-like 1 OS=Homo sapiens OX=9606 GN=LUC7L PE=1 SV=1	0	0
sp|Q92621|NU205_HUMAN	NUP205	3.78664	227776	MLALALLDR	1	1	1	0.0045	16342	-	Nuclear pore complex protein Nup205 OS=Homo sapiens OX=9606 GN=NUP205 PE=1 SV=3	34428.8	344.288
sp|P08123|CO1A2_HUMAN	COL1A2	3.78664	129235	EMATQLAFMR	1	1	1	0.0073	23335	-	Collagen alpha-2(I) chain OS=Homo sapiens OX=9606 GN=COL1A2 PE=1 SV=7	177015	2240.7
sp|P05388|RLA0_HUMAN	RPLP0	3.78664	34251.8	IIQLLDDYPK	1	1	1	0.0315	24137	sp|Q8NHW5|RLA0L_HUMAN	60S acidic ribosomal protein P0 OS=Homo sapiens OX=9606 GN=RPLP0 PE=1 SV=1	1.27837e+06	71020.3
sp|P01834|IGKC_HUMAN	IGKC	3.78664	11757.8	TVAAPSVFIFPPSDEQLK	1	1	1	0.1682	39110	-	Immunoglobulin kappa constant OS=Homo sapiens OX=9606 GN=IGKC PE=1 SV=2	227544	45508.8
sp|Q86VP6|CAND1_HUMAN	CAND1	3.78664	136289	EGPAVVGQFIQDVK	1	1	1	0.0114	32518	-	Cullin-associated NEDD8-dissociated protein 1 OS=Homo sapiens OX=9606 GN=CAND1 PE=1 SV=2	246427	3733.75
sp|P07437|TBB5_HUMAN	TUBB	3.78664	49639	ALTVPELTQQVFDAK;EVDEQMLNVQNK;FPGQLNADLR;FPGQLNADLRK;IMNTFSVVPSPK;LAVNMVPFPR;LHFFMPGFAPLTSR;NSSYFVEWIPNNVK;YLTVAAVFR	1;0;0;0;0;0;0;0;0	1	1	0.2185	35664;31448;20727;25635;25633;27697;28220;21268;21294;35110;36168;17099	-	Tubulin beta chain OS=Homo sapiens OX=9606 GN=TUBB PE=1 SV=2	1.7686e+06	84218.8
sp|P05023|AT1A1_HUMAN	ATP1A1	3.78664	112824	LNIPVSQVNPR	1	1	1	0.0108	24816	sp|P13637|AT1A3_HUMAN	Sodium/potassium-transporting ATPase subunit alpha-1 OS=Homo sapiens OX=9606 GN=ATP1A1 PE=1 SV=1	128822	2525.92
sp|Q13310|PABP4_HUMAN	PABPC4	3.78664	70738.1	ALDTMNFDVIK;FSPAGPVLSIR	0;1	1	1	0.0342	25929;21270	-	Polyadenylate-binding protein 4 OS=Homo sapiens OX=9606 GN=PABPC4 PE=1 SV=1	0	0
sp|P23378|GCSP_HUMAN	GLDC	3.78664	112657	TFCIPHGGGGPGMGPIGVK	1	1	1	0.0186	37999	-	Glycine dehydrogenase (decarboxylating), mitochondrial OS=Homo sapiens OX=9606 GN=GLDC PE=1 SV=2	0	0
sp|P08670|VIME_HUMAN	VIM	3.78664	53619.1	ILLAELEQLK	1	1	1	0.0215	22284	-	Vimentin OS=Homo sapiens OX=9606 GN=VIM PE=1 SV=4	55200.7	1672.75
sp|O75874|IDHC_HUMAN	IDH1	3.78664	46629.5	TVEAEAAHGTVTR	1	1	1	0.0314	28421	-	Isocitrate dehydrogenase [NADP] cytoplasmic OS=Homo sapiens OX=9606 GN=IDH1 PE=1 SV=2	120693	4161.82
sp|P07195|LDHB_HUMAN	LDHB	3.78664	36615.1	MVVESAYEVIK	1	1	1	0.0329	25967	-	L-lactate dehydrogenase B chain OS=Homo sapiens OX=9606 GN=LDHB PE=1 SV=2	99487.4	4737.5
sp|Q92499|DDX1_HUMAN	DDX1	3.78664	82379.8	FGFGFGGTGK	1	1	1	0.0135	14939	-	ATP-dependent RNA helicase DDX1 OS=Homo sapiens OX=9606 GN=DDX1 PE=1 SV=2	163547	3555.37
sp|P04908|H2A1B_HUMAN	H2AC4	3.78664	14126.9	VTIAQGGVLPNIQAVLLPK	1	1	1	0.1462	38994	sp|Q99878|H2A1J_HUMAN;sp|Q7L7L0|H2A3_HUMAN;sp|Q93077|H2A1C_HUMAN;sp|Q96KK5|H2A1H_HUMAN;sp|Q6FI13|H2A2A_HUMAN;sp|Q16777|H2A2C_HUMAN;sp|P0C0S8|H2A1_HUMAN;sp|Q9BTM1|H2AJ_HUMAN;sp|P20671|H2A1D_HUMAN	Histone H2A type 1-B/E OS=Homo sapiens OX=9606 GN=H2AC4 PE=1 SV=2	24607.2	3515.31
sp|P02675|FIBB_HUMAN	FGB	3.78664	55892.3	HGTDDGVVWMNWK	1	1	1	0.0265	33791	-	Fibrinogen beta chain OS=Homo sapiens OX=9606 GN=FGB PE=1 SV=2	1.86419e+06	60135.3
sp|P62249|RS16_HUMAN	RPS16	3.78664	16435	LLEPVLLLGK	1	1	1	0.0685	19286	-	40S ribosomal protein S16 OS=Homo sapiens OX=9606 GN=RPS16 PE=1 SV=2	0	0
sp|Q13428|TCOF_HUMAN	TCOF1	3.78664	152015	KAEEDAALQAK	1	1	1	0.0074	22421	-	Treacle protein OS=Homo sapiens OX=9606 GN=TCOF1 PE=1 SV=3	469253	6094.2
sp|Q9NVI7|ATD3A_HUMAN	ATAD3A	3.78664	71324.7	ATLNAFLYR;DKWSNFDPTGLER;ITVLEALR;LFDWANTSR;TAGTLFGEGFR;WSNFDPTGLER	1;0;0;0;0;0	1	1	0.0789	18191;34177;34176;12879;19848;21720;27754	-	ATPase family AAA domain-containing protein 3A OS=Homo sapiens OX=9606 GN=ATAD3A PE=1 SV=2	1.3495e+06	29988.9
sp|P16401|H15_HUMAN	H1-5	3.78664	22566.5	ALAAGGYDVEK	1	1	1	0.0487	19232	-	Histone H1.5 OS=Homo sapiens OX=9606 GN=H1-5 PE=1 SV=3	1.08349e+07	833455
sp|P14923|PLAK_HUMAN	JUP	3.78664	81692.7	ISEDKNPDYR	1	1	1	0.0134	24795	-	Junction plakoglobin OS=Homo sapiens OX=9606 GN=JUP PE=1 SV=3	473612	10763.9
sp|P15880|RS2_HUMAN	RPS2	3.78664	31304.6	TYSYLTPDLWK	1	1	1	0.0375	29785	-	40S ribosomal protein S2 OS=Homo sapiens OX=9606 GN=RPS2 PE=1 SV=2	122608	5573.1
sp|P53597|SUCA_HUMAN	SUCLG1	3.78664	36226.8	MGHAGAIIAGGK	1	1	2	0.0347	18756;19429	-	Succinate--CoA ligase [ADP/GDP-forming] subunit alpha, mitochondrial OS=Homo sapiens OX=9606 GN=SUCLG1 PE=1 SV=4	1.29554e+07	925385
sp|P20930|FILA_HUMAN	FLG	3.78664	434922	HSGIGHGQASSAVR	1	1	1	0.0034	29093	-	Filaggrin OS=Homo sapiens OX=9606 GN=FLG PE=1 SV=3	0	0
sp|Q96I25|SPF45_HUMAN	RBM17	3.78664	44933.9	QSTVLAPVIDLK	1	1	1	0.0299	26506	-	Splicing factor 45 OS=Homo sapiens OX=9606 GN=RBM17 PE=1 SV=1	95977.6	3839.1
sp|O60506|HNRPQ_HUMAN	SYNCRIP	3.78664	69559.6	DSDLSHVQNK	1	1	1	0.0161	21198	-	Heterogeneous nuclear ribonucleoprotein Q OS=Homo sapiens OX=9606 GN=SYNCRIP PE=1 SV=2	262206	6723.24
sp|P25705|ATPA_HUMAN	ATP5F1A	3.78664	59713.6	EAYPGDVFYLHSR	1	1	2	0.0235	33989;33990	-	ATP synthase subunit alpha, mitochondrial OS=Homo sapiens OX=9606 GN=ATP5F1A PE=1 SV=1	2.9344e+07	815112
sp|P56192|SYMC_HUMAN	MARS1	3.78664	101052	GFVLQDTVEQLR	1	1	1	0.0133	30310	-	Methionine--tRNA ligase, cytoplasmic OS=Homo sapiens OX=9606 GN=MARS1 PE=1 SV=2	528177	12283.2
sp|P12270|TPR_HUMAN	TPR	3.78664	267131	FEVAQVESLR	1	1	1	0.0042	22580	-	Nucleoprotein TPR OS=Homo sapiens OX=9606 GN=TPR PE=1 SV=3	817469	5839.06
sp|Q12931|TRAP1_HUMAN	TRAP1	3.78664	80059.7	GVVDSEDIPLNLSR	1	1	1	0.0199	33091	-	Heat shock protein 75 kDa, mitochondrial OS=Homo sapiens OX=9606 GN=TRAP1 PE=1 SV=3	2.2588e+06	47058.3
sp|Q08554|DSC1_HUMAN	DSC1	3.78664	99923.7	VTATDLDEPDTLHTR	1	1	1	0.0168	35969	-	Desmocollin-1 OS=Homo sapiens OX=9606 GN=DSC1 PE=1 SV=2	0	0
sp|P69891|HBG1_HUMAN	HBG1	3.78664	16130.3	LLVVYPWTQR	1	1	1	0.068	26194	sp|P02042|HBD_HUMAN;sp|P02100|HBE_HUMAN;sp|P68871|HBB_HUMAN;sp|P69892|HBG2_HUMAN	Hemoglobin subunit gamma-1 OS=Homo sapiens OX=9606 GN=HBG1 PE=1 SV=2	359097	29924.8
sp|P22314|UBA1_HUMAN	UBA1	3.78664	117774	LAGTQPLEVLEAVQR	1	1	1	0.0142	35156	-	Ubiquitin-like modifier-activating enzyme 1 OS=Homo sapiens OX=9606 GN=UBA1 PE=1 SV=3	0	0
sp|Q02413|DSG1_HUMAN	DSG1	3.78664	113676	YVMGNNPADLLAVDSR	1	1	1	0.0153	36652	-	Desmoglein-1 OS=Homo sapiens OX=9606 GN=DSG1 PE=1 SV=2	247163	6337.51
sp|Q13435|SF3B2_HUMAN	SF3B2	3.78664	100165	VPPPWLIAMQR	1	1	1	0.0123	27314	-	Splicing factor 3B subunit 2 OS=Homo sapiens OX=9606 GN=SF3B2 PE=1 SV=2	189806	3650.12
sp|Q9H853|TBA4B_HUMAN	TUBA4B	3.78664	27533.7	QIFHPEQLITGK	1	1	2	0.0498	30488;29987	-	Putative tubulin-like protein alpha-4B OS=Homo sapiens OX=9606 GN=TUBA4B PE=5 SV=2	1.67425e+06	139521
sp|P29692|EF1D_HUMAN	EEF1D	3.78664	31102.8	GVVQELQQAISK	1	1	1	0.0427	27017	-	Elongation factor 1-delta OS=Homo sapiens OX=9606 GN=EEF1D PE=1 SV=5	1.82854e+06	91427
sp|P46778|RL21_HUMAN	RPL21	3.78664	18553.1	VYNVTQHAVGIVVNK	1	1	1	0.0938	35383	-	60S ribosomal protein L21 OS=Homo sapiens OX=9606 GN=RPL21 PE=1 SV=2	604875	67208.4
sp|P62266|RS23_HUMAN	RPS23	2.74524	15797.7	ANPFGGASHAK	1	1	1	0.0769	17690	-	40S ribosomal protein S23 OS=Homo sapiens OX=9606 GN=RPS23 PE=1 SV=3	3.68602e+06	460752
sp|O76031|CLPX_HUMAN	CLPX	2.74524	69180.7	SNILLLGPTGSGK	1	1	1	0.0205	25568	-	ATP-dependent Clp protease ATP-binding subunit clpX-like, mitochondrial OS=Homo sapiens OX=9606 GN=CLPX PE=1 SV=2	4.83377e+06	109858
sp|P40259|CD79B_HUMAN	CD79B	2.74524	26031.1	QEMDENPQQLK	1	1	1	0.048	28519	-	B-cell antigen receptor complex-associated protein beta chain OS=Homo sapiens OX=9606 GN=CD79B PE=1 SV=1	0	0
sp|Q12905|ILF2_HUMAN	ILF2	2.74524	43035.2	ILPTLEAVAALGNK	1	1	1	0.0359	30458	-	Interleukin enhancer-binding factor 2 OS=Homo sapiens OX=9606 GN=ILF2 PE=1 SV=2	0	0
sp|Q15029|U5S1_HUMAN	EFTUD2	2.74524	109366	YDWDLLAAR	1	1	1	0.0093	20399	-	116 kDa U5 small nuclear ribonucleoprotein component OS=Homo sapiens OX=9606 GN=EFTUD2 PE=1 SV=1	1.07644e+06	19222.1
sp|O14980|XPO1_HUMAN	XPO1	2.74524	123306	FLNVPMFR	1	1	1	0.0075	16594	-	Exportin-1 OS=Homo sapiens OX=9606 GN=XPO1 PE=1 SV=1	269057	4638.92
sp|P05109|S10A8_HUMAN	S100A8	2.74524	10827.6	ALNSIIDVYHK	1	1	1	0.1183	26131	-	Protein S100-A8 OS=Homo sapiens OX=9606 GN=S100A8 PE=1 SV=1	0	0
sp|Q86WJ1|CHD1L_HUMAN	CHD1L	2.74524	100937	LLQPFLLR	1	1	1	0.0089	15810	-	Chromodomain-helicase-DNA-binding protein 1-like OS=Homo sapiens OX=9606 GN=CHD1L PE=1 SV=3	61008.6	1129.79
sp|P61313|RL15_HUMAN	RPL15	2.74524	24131.1	QGYVIYR	1	1	1	0.0343	12268	-	60S ribosomal protein L15 OS=Homo sapiens OX=9606 GN=RPL15 PE=1 SV=2	1.08758e+06	77684
sp|Q5D862|FILA2_HUMAN	FLG2	2.74524	247928	FSNSSSSNEFSK	1	1	1	0.005	27713	-	Filaggrin-2 OS=Homo sapiens OX=9606 GN=FLG2 PE=1 SV=1	0	0
sp|P01009|A1AT_HUMAN	SERPINA1	2.74524	46707	SVLGQLGITK	1	1	1	0.0239	16343	-	Alpha-1-antitrypsin OS=Homo sapiens OX=9606 GN=SERPINA1 PE=1 SV=3	322490	12899.6
sp|Q9BQG0|MBB1A_HUMAN	MYBBP1A	2.74524	148762	LLGAALPLLTK	1	1	1	0.0083	19885	-	Myb-binding protein 1A OS=Homo sapiens OX=9606 GN=MYBBP1A PE=1 SV=2	0	0
sp|Q9HBH5|RDH14_HUMAN	RDH14	2.74524	36841.4	ATAAELLR	1	1	1	0.0238	10310	-	Retinol dehydrogenase 14 OS=Homo sapiens OX=9606 GN=RDH14 PE=1 SV=1	4.65358e+06	202329
sp|Q8WUM4|PDC6I_HUMAN	PDCD6IP	2.74524	95963.1	NIQVSHQEFSK	1	1	1	0.0127	27575	-	Programmed cell death 6-interacting protein OS=Homo sapiens OX=9606 GN=PDCD6IP PE=1 SV=1	0	0
sp|P18124|RL7_HUMAN	RPL7	2.74524	29207.2	EANNFLWPFK	1	1	1	0.0403	25886	-	60S ribosomal protein L7 OS=Homo sapiens OX=9606 GN=RPL7 PE=1 SV=1	46746.4	2921.65
sp|P62750|RL23A_HUMAN	RPL23A	2.74524	17684.1	LAPDYDALDVANK	1	1	1	0.0833	30297	-	60S ribosomal protein L23a OS=Homo sapiens OX=9606 GN=RPL23A PE=1 SV=1	1.09722e+06	121913
sp|P08572|CO4A2_HUMAN	COL4A2	2.48971	167449	SVSIGYLLVK	1	1	1	0.0058	18626	-	Collagen alpha-2(IV) chain OS=Homo sapiens OX=9606 GN=COL4A2 PE=1 SV=4	415558	4617.31
sp|Q7L2E3|DHX30_HUMAN	DHX30	2.48971	133854	IPQLLLER	1	1	1	0.0067	15205	-	ATP-dependent RNA helicase DHX30 OS=Homo sapiens OX=9606 GN=DHX30 PE=1 SV=1	34633.4	432.917
sp|P36542|ATPG_HUMAN	ATP5F1C	2.48971	32975.3	SEVATLTAAGK	1	1	1	0.0369	17364	-	ATP synthase subunit gamma, mitochondrial OS=Homo sapiens OX=9606 GN=ATP5F1C PE=1 SV=1	3.4255e+06	201500
sp|P51991|ROA3_HUMAN	HNRNPA3	2.48971	39570.6	EDSVKPGAHLTVK	1	1	1	0.0344	29573	-	Heterogeneous nuclear ribonucleoprotein A3 OS=Homo sapiens OX=9606 GN=HNRNPA3 PE=1 SV=2	0	0
sp|O14654|IRS4_HUMAN	IRS4	2.48971	133685	DVWQVIVKPR	1	1	1	0.008	24951	-	Insulin receptor substrate 4 OS=Homo sapiens OX=9606 GN=IRS4 PE=1 SV=1	70102.8	1188.18
sp|P46087|NOP2_HUMAN	NOP2	2.48971	89247.1	IQDIVGILR	1	1	1	0.0111	16700	-	Probable 28S rRNA (cytosine(4447)-C(5))-methyltransferase OS=Homo sapiens OX=9606 GN=NOP2 PE=1 SV=2	42549.4	1013.08
sp|P62753|RS6_HUMAN	RPS6	2.48971	28663	QGVLTHGR	1	1	1	0.0321	11142	-	40S ribosomal protein S6 OS=Homo sapiens OX=9606 GN=RPS6 PE=1 SV=1	113837	8756.69
sp|O75643|U520_HUMAN	SNRNP200	2.48971	244353	DIDAFWLQR	1	1	1	0.0042	22016	-	U5 small nuclear ribonucleoprotein 200 kDa helicase OS=Homo sapiens OX=9606 GN=SNRNP200 PE=1 SV=2	88711.1	727.14
sp|Q13263|TIF1B_HUMAN	TRIM28	2.48971	88493.4	MAILQIMK	1	1	1	0.0096	14032	-	Transcription intermediary factor 1-beta OS=Homo sapiens OX=9606 GN=TRIM28 PE=1 SV=5	1.73557e+06	54236.5
sp|P13010|XRCC5_HUMAN	XRCC5	2.48971	82652.3	TLFPLIEAK	1	1	1	0.0123	16851	-	X-ray repair cross-complementing protein 5 OS=Homo sapiens OX=9606 GN=XRCC5 PE=1 SV=3	267454	6078.5
sp|P31151|S10A7_HUMAN	S100A7	2.35483	11463.6	GTNYLADVFEK	1	1	1	0.1089	25548	-	Protein S100-A7 OS=Homo sapiens OX=9606 GN=S100A7 PE=1 SV=4	0	0
sp|Q9NRB3|CHSTC_HUMAN	CHST12	2.35483	48383.9	VMIVLSGSLLHR	1	1	1	0.029	27872	-	Carbohydrate sulfotransferase 12 OS=Homo sapiens OX=9606 GN=CHST12 PE=2 SV=2	406747	16947.8
sp|P63104|1433Z_HUMAN	YWHAZ	2.35483	27727.7	DSTLIMQLLR	1	1	1	0.0408	23079	sp|P62258|1433E_HUMAN;sp|P31946|1433B_HUMAN;sp|P31947|1433S_HUMAN;sp|P61981|1433G_HUMAN;sp|Q04917|1433F_HUMAN;sp|P27348|1433T_HUMAN	14-3-3 protein zeta/delta OS=Homo sapiens OX=9606 GN=YWHAZ PE=1 SV=1	94396.1	4968.22
sp|Q6ZPD9|D19L3_HUMAN	DPY19L3	2.35483	83142.5	TESMKTINLLQR	1	1	1	0.0168	31527	-	Probable C-mannosyltransferase DPY19L3 OS=Homo sapiens OX=9606 GN=DPY19L3 PE=2 SV=1	0	0
sp|P46777|RL5_HUMAN	RPL5	2.35483	34340.7	GAVDGGLSIPHSTK	1	1	1	0.0471	28318	-	60S ribosomal protein L5 OS=Homo sapiens OX=9606 GN=RPL5 PE=1 SV=3	2.73976e+06	161162
sp|Q9Y5V3|MAGD1_HUMAN	MAGED1	2.35483	86107.3	APTADTQTQNVNQAK	1	1	1	0.0193	34544	-	Melanoma-associated antigen D1 OS=Homo sapiens OX=9606 GN=MAGED1 PE=1 SV=3	0	0
sp|P46940|IQGA1_HUMAN	IQGAP1	2.35483	189134	IIGNLLYYR	1	1	1	0.0054	20507	-	Ras GTPase-activating-like protein IQGAP1 OS=Homo sapiens OX=9606 GN=IQGAP1 PE=1 SV=1	0	0
sp|Q7Z6Z7|HUWE1_HUMAN	HUWE1	2.35483	481589	VLLSPDYLPAMR	1	1	1	0.0027	29418	-	E3 ubiquitin-protein ligase HUWE1 OS=Homo sapiens OX=9606 GN=HUWE1 PE=1 SV=3	6.2793e+07	306307
sp|P06744|G6PI_HUMAN	GPI	2.35483	63107.2	EWFLQAAK	1	1	1	0.0143	15579	-	Glucose-6-phosphate isomerase OS=Homo sapiens OX=9606 GN=GPI PE=1 SV=4	0	0
sp|P51157|RAB28_HUMAN	RAB28	2.35483	24825.6	VAAEILGIK	1	1	1	0.0407	12828	-	Ras-related protein Rab-28 OS=Homo sapiens OX=9606 GN=RAB28 PE=1 SV=2	7.94697e+06	529798
sp|P78347|GTF2I_HUMAN	GTF2I	2.35483	112346	SPTWFGIPR	1	1	1	0.009	17884	-	General transcription factor II-I OS=Homo sapiens OX=9606 GN=GTF2I PE=1 SV=2	367049	6117.48
sp|P62263|RS14_HUMAN	RPS14	2.25521	16262.5	TPGPGAQSALR	1	1	1	0.0728	17631	-	40S ribosomal protein S14 OS=Homo sapiens OX=9606 GN=RPS14 PE=1 SV=3	0	0
sp|P62899|RL31_HUMAN	RPL31	2.25521	14453.9	SAINEVVTR	1	1	1	0.072	15444	-	60S ribosomal protein L31 OS=Homo sapiens OX=9606 GN=RPL31 PE=1 SV=1	6.14695e+06	878135
sp|A0A075B6R9|KVD24_HUMAN	IGKV2D-24	2.25521	13070.7	LLIYKVSNR	1	1	1	0.075	19714	-	Probable non-functional immunoglobulin kappa variable 2D-24 OS=Homo sapiens OX=9606 GN=IGKV2D-24 PE=5 SV=1	653792	163448
sp|P06702|S10A9_HUMAN	S100A9	2.25521	13233.5	LGHPDTLNQGEFK	1	1	1	0.114	31666	-	Protein S100-A9 OS=Homo sapiens OX=9606 GN=S100A9 PE=1 SV=1	534386	66798.2
sp|P61247|RS3A_HUMAN	RPS3A	2.25521	29925.7	TSYAQHQQVR	1	1	1	0.0379	24115	-	40S ribosomal protein S3a OS=Homo sapiens OX=9606 GN=RPS3A PE=1 SV=2	0	0
sp|P01133|EGF_HUMAN	EGF	2.25521	133906	QSVIEMANLDGSK	1	1	1	0.0108	30386	-	Pro-epidermal growth factor OS=Homo sapiens OX=9606 GN=EGF PE=1 SV=2	4.29176e+06	73995.9
sp|Q8N1F7|NUP93_HUMAN	NUP93	2.25521	93429.6	LTLSQFQK	1	1	1	0.0098	14608	-	Nuclear pore complex protein Nup93 OS=Homo sapiens OX=9606 GN=NUP93 PE=1 SV=2	1.0949e+06	19551.9
sp|O75525|KHDR3_HUMAN	KHDRBS3	2.25521	38775.6	YLPELMAEK	1	1	1	0.026	19237	sp|Q07666|KHDR1_HUMAN;sp|Q5VWX1|KHDR2_HUMAN	KH domain-containing, RNA-binding, signal transduction-associated protein 3 OS=Homo sapiens OX=9606 GN=KHDRBS3 PE=1 SV=1	742150	39060.6
sp|Q15424|SAFB1_HUMAN	SAFB	2.20999	102580	MSSPEDDSDTKR	1	1	1	0.0131	29174	-	Scaffold attachment factor B1 OS=Homo sapiens OX=9606 GN=SAFB PE=1 SV=4	0	0
sp|P07910|HNRPC_HUMAN	HNRNPC	2.20999	33649.5	GFAFVQYVNER	1	1	1	0.0359	27998	-	Heterogeneous nuclear ribonucleoproteins C1/C2 OS=Homo sapiens OX=9606 GN=HNRNPC PE=1 SV=4	377043	17138.3
sp|Q1KMD3|HNRL2_HUMAN	HNRNPUL2	2.20999	85052.2	FPTLWSGAR	1	1	1	0.012	16939	-	Heterogeneous nuclear ribonucleoprotein U-like protein 2 OS=Homo sapiens OX=9606 GN=HNRNPUL2 PE=1 SV=1	108387	2643.59
sp|Q9UNX3|RL26L_HUMAN	RPL26L1	2.20999	17245.6	FNPFVTSDR	1	1	1	0.0621	18747	sp|P61254|RL26_HUMAN	60S ribosomal protein L26-like 1 OS=Homo sapiens OX=9606 GN=RPL26L1 PE=1 SV=1	1.09463e+06	121626
sp|P14866|HNRPL_HUMAN	HNRNPL	2.20999	64092.4	TPASPVVHIR	1	1	1	0.017	18533	-	Heterogeneous nuclear ribonucleoprotein L OS=Homo sapiens OX=9606 GN=HNRNPL PE=1 SV=2	455211	18967.1
sp|Q02543|RL18A_HUMAN	RPL18A	2.20999	20748.9	IFAPNHVVAK	1	1	1	0.0568	19316	-	60S ribosomal protein L18a OS=Homo sapiens OX=9606 GN=RPL18A PE=1 SV=2	569701	40692.9
sp|Q86T96|RN180_HUMAN	RNF180	2.20999	68209.6	HAAPVTR	1	1	1	0.0118	6969	-	E3 ubiquitin-protein ligase RNF180 OS=Homo sapiens OX=9606 GN=RNF180 PE=2 SV=2	2.61437e+06	87145.8
sp|P28838|AMPL_HUMAN	LAP3	2.20999	56130.8	GITFDSGGISIK	1	1	1	0.0231	23236	-	Cytosol aminopeptidase OS=Homo sapiens OX=9606 GN=LAP3 PE=1 SV=3	655783	19287.7
sp|P26368|U2AF2_HUMAN	U2AF2	2.20999	53467.2	ELLTSFGPLK	1	1	1	0.0211	19665	-	Splicing factor U2AF 65 kDa subunit OS=Homo sapiens OX=9606 GN=U2AF2 PE=1 SV=4	1.3473e+06	70910.4
sp|Q99707|METH_HUMAN	MTR	2.20999	140437	GDVHDIGK	1	1	1	0.0063	10090	-	Methionine synthase OS=Homo sapiens OX=9606 GN=MTR PE=1 SV=2	362774	5038.53
sp|Q86WI3|NLRC5_HUMAN	NLRC5	2.20999	204464	MLQAREADLIFLLSPPTETTAELQR	1	1	1	0.0134	42473	-	Protein NLRC5 OS=Homo sapiens OX=9606 GN=NLRC5 PE=1 SV=3	1.63682e+06	21824.3
sp|O43390|HNRPR_HUMAN	HNRNPR	2.20999	70899.2	ENILEEFSK	1	1	1	0.0142	19812	-	Heterogeneous nuclear ribonucleoprotein R OS=Homo sapiens OX=9606 GN=HNRNPR PE=1 SV=1	0	0
sp|Q53H12|AGK_HUMAN	AGK	2.20999	47107.4	GETVPLDVLQIK	1	1	1	0.0284	27442	-	Acylglycerol kinase, mitochondrial OS=Homo sapiens OX=9606 GN=AGK PE=1 SV=2	0	0
sp|Q03169|TNAP2_HUMAN	TNFAIP2	2.20999	72616.1	GHLSAILAIK	1	1	1	0.0153	16578	-	Tumor necrosis factor alpha-induced protein 2 OS=Homo sapiens OX=9606 GN=TNFAIP2 PE=1 SV=2	0	0
sp|A0A075B6I0|LV861_HUMAN	IGLV8-61	2.20999	12806.1	FSGSILGNK	1	1	1	0.0738	13166	-	Immunoglobulin lambda variable 8-61 OS=Homo sapiens OX=9606 GN=IGLV8-61 PE=3 SV=7	1.55577e+07	3.88942e+06
sp|O14772|FPGT_HUMAN	FPGT	2.13762	67965.6	GTSLNVVVLNNSK	1	1	1	0.0214	28611	-	Fucose-1-phosphate guanylyltransferase OS=Homo sapiens OX=9606 GN=FPGT PE=1 SV=3	1.56368e+06	44676.7
sp|Q9H6S3|ES8L2_HUMAN	EPS8L2	2.13762	80570.1	LAINLLAK	1	1	1	0.0112	10753	-	Epidermal growth factor receptor kinase substrate 8-like protein 2 OS=Homo sapiens OX=9606 GN=EPS8L2 PE=1 SV=2	0	0
sp|P42766|RL35_HUMAN	RPL35	2.07585	14542.6	YKPLDLRPK	1	1	1	0.0732	20704	-	60S ribosomal protein L35 OS=Homo sapiens OX=9606 GN=RPL35 PE=1 SV=2	163625	27270.8
